# Supplementary material for: Associations of meal patterning, dietary quality and diversity with anemia and overweight-obesity among Indonesian school-going adolescent girls in West Java
Source: PLoS One. 2020 Apr 23;15(4):e0231519. doi: 10.1371/journal.pone.0231519 (PMC7179884; doi:10.1371/journal.pone.0231519)
Supplement: S1 Data — (XLSX) [file pone.0231519.s001.xlsx]

## Sheet: Sheet1
ID	Age group (years)	Eating frequency Weekday (times/d)	Eating frequency Weekend (times/d)	Spacing weekday (minutes)	Spacing weekend (minutes)	Breakfast skipping weekday	Breakfast skipping weekend	Lunch skipping weekday	Lunch skipping weekend	Dinner skipping weekday	Dinner skipping weekend	Dietary Quality score (x100%)	Dietary Diversity score (x100%)	Dietary Adequacy score (x100%)	Dietary Excess score (x100%)	Dietary Equilibrium score (x100%)	Total DQI-A Score (x100%)	Total DDS score (score/9)	Anemia Status	Overweight-obese Status
1	12 - 14	3	3	330	180	no	no	no	no	no	yes	0.63	0.72	0.54	0.25	0.18	0.51	5	Normal	Not overweight-obese
2	15 - 19	6	4	216	215	no	no	no	no	no	no	0.56	0.67	0.4	0.11	0.21	0.48	3.5	Anemia	Not overweight-obese
3	15 - 19	4	4	240	257	no	no	no	no	no	no	0.61	0.5	0.38	0.04	0.27	0.46	3	Anemia	Not overweight-obese
4	12 - 14	4	2	250	420	no	no	no	no	no	yes	-0.26	0.56	0.35	0.11	0.17	0.16	5	Anemia	Overweight-obese
5	12 - 14	2	4	390	200	no	no	no	no	yes	no	0.7	0.5	0.35	0.06	0.22	0.47	4.5	Anemia	Not overweight-obese
6	12 - 14	2	2	390	480	no	no	no	yes	yes	no	0.77	0.44	0.25	0	0.21	0.48	2.5	Anemia	Overweight-obese
7	15 - 19	5	4	135	280	no	no	no	no	no	no	0.6	0.72	0.43	0.01	0.34	0.55	3.5	Anemia	Not overweight-obese
8	15 - 19	4	4	210	240	no	no	no	no	no	no	0.57	0.67	0.31	0.05	0.21	0.48	2	Anemia	Not overweight-obese
9	15 - 19	4	4	220	220	no	no	no	no	no	no	0.6	0.78	0.47	0.11	0.28	0.55	2.5	Anemia	Not overweight-obese
10	12 - 14	3	4	330	210	no	no	no	no	no	no	0.2	0.33	0.27	0.1	0.12	0.22	4	Anemia	Not overweight-obese
11	15 - 19	5	4	202	260	no	no	no	no	no	no	0.71	0.67	0.42	0.18	0.17	0.52	3.5	Anemia	Not overweight-obese
12	15 - 19	3	3	255	360	yes	no	no	no	no	no	0.3	0.44	0.28	0.07	0.15	0.3	1.5	Normal	Not overweight-obese
13	15 - 19	4	3	280	225	no	no	no	no	no	yes	0.3	0.56	0.26	0.09	0.12	0.33	4	Normal	Not overweight-obese
14	12 - 14	5	2	218	660	no	no	no	yes	no	no	0.36	0.67	0.41	0.03	0.31	0.45	3	Anemia	Overweight-obese
15	12 - 14	5	4	195	240	no	no	no	no	no	no	0.76	0.39	0.3	0	0.24	0.46	2.5	Anemia	Not overweight-obese
16	12 - 14	2	3	180	270	yes	no	no	no	no	no	0.44	0.67	0.34	0.03	0.25	0.45	1.5	Normal	Not overweight-obese
17	15 - 19	3	3	180	210	no	no	no	no	no	yes	0.56	0.72	0.3	0.05	0.2	0.5	4.5	Normal	Not overweight-obese
18	12 - 14	4	4	210	250	no	no	no	no	no	no	0.38	0.61	0.35	0.08	0.2	0.4	4	Anemia	Not overweight-obese
19	12 - 14	4	4	230	260	no	no	no	no	no	no	0.54	0.61	0.37	0.1	0.2	0.45	4	Anemia	Not overweight-obese
20	12 - 14	2	3	240	270	no	no	no	no	yes	no	0.59	0.61	0.4	0.08	0.24	0.48	5	Normal	Not overweight-obese
21	15 - 19	5	3	210	210	no	no	no	no	no	yes	0.17	0.5	0.27	0.14	0.08	0.25	5	Normal	Not overweight-obese
22	15 - 19	4	3	250	285	no	no	no	no	no	yes	0.58	0.33	0.29	0.05	0.19	0.37	4.5	Normal	Not overweight-obese
23	15 - 19	3	2	255	360	no	no	no	no	no	yes	0.31	0.67	0.41	0.12	0.21	0.4	5	Anemia	Overweight-obese
24	15 - 19	3	4	300	240	no	no	no	no	yes	no	0.4	0.56	0.32	0.08	0.18	0.38	4.5	Anemia	Not overweight-obese
25	12 - 14	4	3	222	360	no	no	no	no	no	no	0.56	0.5	0.39	0.01	0.31	0.46	2	Normal	Not overweight-obese
26	15 - 19	3	3	210	360	no	no	no	no	yes	yes	0.17	0.5	0.27	0.06	0.16	0.28	6	Normal	Not overweight-obese
27	15 - 19	4	4	170	240	no	no	no	no	no	no	0.62	0.61	0.37	0.03	0.27	0.5	5	Anemia	Not overweight-obese
28	12 - 14	3	4	240	240	yes	no	no	no	no	no	0.64	0.44	0.44	0.25	0.12	0.4	4	Anemia	Not overweight-obese
29	12 - 14	5	3	180	262	no	no	no	no	no	no	0.57	0.44	0.28	0.01	0.22	0.41	3	Normal	Not overweight-obese
30	15 - 19	4	4	290	250	no	no	no	no	no	no	0.49	0.56	0.33	0.07	0.2	0.42	3.5	Anemia	Not overweight-obese
31	15 - 19	4	4	200	240	no	no	no	no	yes	no	0.69	0.44	0.28	0.09	0.14	0.42	5.5	Anemia	Not overweight-obese
32	15 - 19	3	4	420	140	no	no	no	no	no	no	0.2	0.67	0.31	0.11	0.14	0.34	3	Anemia	Not overweight-obese
33	12 - 14	2	3	360	330	yes	no	no	no	no	no	0.68	0.33	0.2	0.04	0.12	0.38	3.5	Normal	Not overweight-obese
34	15 - 19	4	4	130	210	no	no	no	yes	no	no	0.61	0.56	0.33	0	0.27	0.48	4.5	Anemia	Not overweight-obese
35	12 - 14	4	3	98	600	no	no	no	no	yes	no	0.73	0.56	0.3	0.02	0.22	0.5	3.5	Normal	Not overweight-obese
36	15 - 19	2	3	240	240	no	no	no	no	yes	yes	0.77	0.83	0.37	0	0.3	0.63	2.5	Normal	Not overweight-obese
37	15 - 19	3	4	180	180	no	no	no	no	no	yes	0.4	0.44	0.27	0	0.22	0.35	3.5	Anemia	Not overweight-obese
38	15 - 19	3	3	435	780	no	no	no	no	no	no	0.6	0.44	0.32	0.02	0.24	0.43	4	Normal	Not overweight-obese
39	12 - 14	3	3	210	390	no	no	no	no	yes	no	0.46	0.61	0.42	0.09	0.26	0.44	3.5	Normal	Not overweight-obese
40	12 - 14	5	4	195	270	no	no	no	no	no	no	0.35	0.61	0.4	0.15	0.17	0.38	5.5	Anemia	Not overweight-obese
41	15 - 19	4	2	170	720	no	no	no	yes	no	no	0.01	0.44	0.21	0.09	0.08	0.18	5.5	Anemia	Overweight-obese
42	12 - 14	3	3	330	345	no	no	no	no	no	no	0.59	0.56	0.26	0.02	0.19	0.45	5	Normal	Not overweight-obese
43	12 - 14	3	3	180	405	no	no	no	yes	yes	no	0.57	0.56	0.45	0.06	0.31	0.48	5.5	Normal	Not overweight-obese
44	12 - 14	5	3	165	345	no	no	no	yes	no	no	0.53	0.39	0.25	0	0.2	0.37	4	Normal	Not overweight-obese
45	15 - 19	3	3	210	225	no	no	no	no	yes	no	0.17	0.67	0.38	0.05	0.26	0.37	4.5	Normal	Not overweight-obese
46	12 - 14	5	4	180	210	no	no	no	no	no	no	0.68	0.5	0.35	0.05	0.24	0.47	5	Anemia	Not overweight-obese
47	15 - 19	4	4	200	270	no	no	no	no	yes	no	0.7	0.67	0.47	0.07	0.31	0.56	3.5	Anemia	Not overweight-obese
48	12 - 14	4	3	133	252	no	no	no	no	no	yes	0.69	0.33	0.23	0.05	0.14	0.39	5	Normal	Not overweight-obese
49	15 - 19	3	4	210	220	no	no	no	no	yes	no	0.46	0.5	0.3	0.06	0.19	0.38	3	Anemia	Not overweight-obese
50	12 - 14	6	0	144	0	no	yes	no	yes	no	yes	0.53	0.72	0.43	0.04	0.31	0.52	4.5	Normal	Overweight-obese
51	12 - 14	4	3	260	375	no	no	no	no	no	no	0.5	0.61	0.43	0.04	0.31	0.47	1.5	Normal	Not overweight-obese
52	12 - 14	3	3	225	225	no	no	no	no	no	no	0.46	0.67	0.4	0.06	0.26	0.46	6.5	Normal	Not overweight-obese
53	15 - 19	4	4	200	240	no	no	no	no	no	no	0.25	0.44	0.37	0.1	0.2	0.3	2	Anemia	Not overweight-obese
54	15 - 19	4	3	80	285	yes	no	no	no	no	yes	0.7	0.5	0.35	0.03	0.26	0.48	3.5	Normal	Not overweight-obese
55	15 - 19	1	2	0	600	yes	no	no	yes	yes	no	0.64	0.56	0.33	0.04	0.23	0.48	3.5	Anemia	Overweight-obese
56	12 - 14	3	3	210	360	no	no	no	no	no	no	0.17	0.31	0.3	0	0.25	0.24	6.5	Normal	Not overweight-obese
57	12 - 14	3	3	270	300	no	no	no	no	yes	yes	0.48	0.61	0.46	0.15	0.23	0.44	2.5	Normal	Not overweight-obese
58	15 - 19	5	4	150	220	no	no	no	no	no	no	0.74	0.39	0.27	0.1	0.12	0.42	2	Anemia	Not overweight-obese
59	12 - 14	7	0	170	0	no	yes	no	yes	no	yes	0.15	0.44	0.28	0.1	0.13	0.24	5.5	Normal	Overweight-obese
60	12 - 14	4	4	150	210	no	no	no	no	yes	no	0.23	0.61	0.3	0.06	0.18	0.34	3.5	Anemia	Not overweight-obese
61	12 - 14	4	4	200	230	no	no	no	no	no	no	0.32	0.56	0.34	0.05	0.23	0.37	5	Anemia	Not overweight-obese
62	15 - 19	3	4	405	280	no	no	no	no	no	no	0.48	0.56	0.42	0.18	0.16	0.4	5	Anemia	Not overweight-obese
63	15 - 19	4	4	200	220	no	no	no	yes	no	no	0.54	0.5	0.26	0.05	0.17	0.4	4	Anemia	Not overweight-obese
64	15 - 19	2	4	120	140	yes	yes	no	no	yes	no	0.4	0.72	0.48	0.11	0.28	0.47	5.5	Anemia	Not overweight-obese
65	15 - 19	4	4	240	275	no	no	no	no	no	no	0.56	0.39	0.3	0.05	0.19	0.38	3	Anemia	Not overweight-obese
66	15 - 19	3	4	240	190	no	no	no	no	no	no	0.62	0.56	0.36	0.07	0.23	0.47	2.5	Anemia	Not overweight-obese
67	12 - 14	5	4	180	240	no	no	no	no	no	no	0.17	0.61	0.32	0.03	0.23	0.34	2	Anemia	Not overweight-obese
68	15 - 19	6	4	156	200	no	no	no	no	no	yes	0.76	0.61	0.47	0.17	0.21	0.53	3	Anemia	Not overweight-obese
69	12 - 14	3	4	405	190	no	no	no	no	no	yes	0.51	0.56	0.36	0.11	0.19	0.42	3	Anemia	Not overweight-obese
70	15 - 19	5	4	195	300	no	no	no	no	no	no	0.71	0.37	0.42	0.02	0.32	0.47	5	Anemia	Not overweight-obese
71	15 - 19	4	4	290	280	no	no	no	no	no	no	0.61	0.5	0.43	0.05	0.3	0.47	4	Anemia	Not overweight-obese
72	15 - 19	5	1	195	0	no	no	no	yes	no	yes	0.56	0.39	0.18	0.05	0.1	0.35	4	Normal	Overweight-obese
73	12 - 14	3	2	315	660	no	no	no	yes	no	no	0.71	0.67	0.45	0.08	0.3	0.56	4	Anemia	Overweight-obese
74	12 - 14	3	4	210	210	no	no	no	no	yes	no	0.56	0.67	0.26	0.05	0.16	0.46	5	Anemia	Not overweight-obese
75	15 - 19	6	4	156	250	no	no	no	no	no	no	0.55	0.61	0.37	0.07	0.23	0.46	4.5	Anemia	Not overweight-obese
76	15 - 19	5	3	202	270	no	yes	no	no	no	no	0.51	0.67	0.29	0	0.24	0.47	6	Normal	Not overweight-obese
77	15 - 19	3	4	315	170	no	no	no	no	no	no	0.5	0.72	0.41	0.09	0.24	0.49	5.5	Anemia	Not overweight-obese
78	15 - 19	5	4	195	170	no	yes	no	no	no	no	0.49	0.56	0.39	0	0.32	0.45	4.5	Anemia	Not overweight-obese
79	15 - 19	5	4	210	230	no	no	no	no	no	no	0.06	0.39	0.17	0.02	0.12	0.19	5	Anemia	Not overweight-obese
80	15 - 19	3	3	330	300	no	no	no	no	no	no	0.55	0.56	0.31	0.04	0.21	0.44	4	Normal	Not overweight-obese
81	15 - 19	4	4	150	220	no	no	no	no	yes	no	0.43	0.61	0.43	0.14	0.21	0.42	3.5	Anemia	Not overweight-obese
82	15 - 19	5	3	195	210	no	no	no	no	no	yes	0.63	0.56	0.44	0.07	0.29	0.49	4	Normal	Not overweight-obese
83	15 - 19	2	3	360	420	no	no	no	no	yes	no	0.49	0.5	0.34	0.09	0.19	0.39	3.5	Normal	Not overweight-obese
84	15 - 19	4	4	270	280	no	no	no	no	no	no	0.71	0.44	0.3	0.03	0.22	0.46	6.5	Anemia	Not overweight-obese
85	12 - 14	2	3	450	225	no	no	no	no	yes	yes	0.61	0.33	0.19	0.04	0.12	0.36	2.5	Normal	Not overweight-obese
86	12 - 14	4	4	230	140	no	no	no	no	no	yes	0.52	0.56	0.42	0.01	0.33	0.47	4	Anemia	Not overweight-obese
87	15 - 19	2	3	300	230	no	no	no	no	yes	yes	0.65	0.67	0.52	0.09	0.33	0.55	5.5	Normal	Not overweight-obese
88	15 - 19	5	4	112	220	no	no	no	no	yes	no	0.48	0.67	0.33	0.05	0.22	0.45	4	Anemia	Not overweight-obese
89	15 - 19	5	4	195	250	no	no	no	no	no	no	0.55	0.56	0.42	0.1	0.25	0.45	3.5	Anemia	Not overweight-obese
90	15 - 19	4	2	180	390	no	yes	no	no	no	no	0.39	0.44	0.31	0.04	0.21	0.35	4	Anemia	Overweight-obese
91	12 - 14	4	3	280	180	no	no	no	no	no	yes	0.29	0.72	0.49	0.13	0.28	0.43	5	Normal	Not overweight-obese
92	15 - 19	4	3	280	180	no	no	no	no	no	yes	0.66	0.56	0.36	0.02	0.28	0.5	3	Normal	Not overweight-obese
93	15 - 19	3	3	300	300	no	no	no	no	no	yes	0.44	0.61	0.51	0.24	0.18	0.41	3.5	Normal	Not overweight-obese
94	15 - 19	3	4	385	230	no	no	no	no	no	no	0.26	0.39	0.19	0.05	0.1	0.25	6	Anemia	Not overweight-obese
95	12 - 14	2	1	300	0	no	yes	no	no	yes	yes	0.7	0.56	0.33	0.02	0.25	0.5	4	Normal	Overweight-obese
96	12 - 14	5	3	182	340	no	no	no	no	no	no	0.68	0.44	0.24	0.02	0.18	0.44	3	Normal	Not overweight-obese
97	12 - 14	3	1	390	0	no	yes	yes	no	no	yes	0.7	0.56	0.43	0.05	0.3	0.52	3	Normal	Overweight-obese
98	12 - 14	3	1	270	0	no	no	no	yes	no	yes	0.69	0.61	0.44	0.01	0.35	0.55	4	Normal	Overweight-obese
99	15 - 19	3	3	300	120	no	yes	yes	no	no	no	0.44	0.78	0.41	0.07	0.26	0.49	4	Normal	Not overweight-obese
100	12 - 14	3	3	345	285	no	no	no	no	yes	yes	0.49	0.5	0.37	0.1	0.21	0.4	4.5	Normal	Not overweight-obese
101	12 - 14	4	2	330	360	no	no	no	no	no	yes	0.39	0.56	0.38	0.11	0.2	0.38	4	Normal	Overweight-obese
102	15 - 19	2	4	600	240	no	no	yes	no	no	no	0.75	0.56	0.33	0.04	0.22	0.51	3	Anemia	Not overweight-obese
103	15 - 19	3	4	165	220	no	no	yes	no	no	no	0.41	0.61	0.31	0.01	0.24	0.42	7	Anemia	Not overweight-obese
104	15 - 19	3	3	300	270	no	no	no	no	no	no	0.41	0.56	0.29	0.08	0.16	0.38	3.5	Normal	Not overweight-obese
105	12 - 14	4	4	240	180	no	no	no	no	no	no	0.43	0.56	0.33	0.05	0.22	0.4	5.5	Anemia	Not overweight-obese
106	12 - 14	5	2	195	420	no	yes	no	no	no	no	0.76	0.56	0.38	0.14	0.17	0.49	3	Normal	Overweight-obese
107	12 - 14	4	4	240	180	no	no	no	no	no	no	0.72	0.72	0.35	0.08	0.21	0.55	3.5	Anemia	Not overweight-obese
108	12 - 14	4	4	240	198	no	no	no	no	no	no	0.38	0.5	0.42	0.08	0.27	0.38	5	Anemia	Not overweight-obese
109	12 - 14	5	4	172	258	no	no	no	no	no	no	0.61	0.61	0.35	0.1	0.19	0.47	3.5	Anemia	Not overweight-obese
110	12 - 14	5	4	202	258	no	no	no	no	no	no	0.49	0.56	0.34	0.03	0.25	0.43	3	Anemia	Not overweight-obese
111	15 - 19	3	3	255	240	no	no	yes	no	no	yes	0.64	0.61	0.4	0.04	0.28	0.51	2.5	Normal	Not overweight-obese
112	12 - 14	3	4	255	220	no	no	no	no	yes	yes	0.61	0.78	0.53	0.18	0.26	0.55	3.5	Anemia	Not overweight-obese
113	15 - 19	4	4	260	240	no	no	no	no	no	no	0.48	0.5	0.36	0.04	0.26	0.41	2.5	Anemia	Not overweight-obese
114	15 - 19	2	2	180	180	yes	yes	no	no	yes	yes	0.47	0.56	0.42	0.16	0.19	0.4	4	Anemia	Overweight-obese
115	15 - 19	3	3	270	352	no	no	no	no	no	no	0.46	0.67	0.45	0.04	0.33	0.48	3.5	Normal	Not overweight-obese
116	12 - 14	4	3	260	375	no	no	no	no	no	no	0.73	0.67	0.39	0.01	0.31	0.57	4.5	Normal	Not overweight-obese
117	15 - 19	5	4	180	230	no	no	no	no	no	no	0.62	0.56	0.42	0.09	0.25	0.47	3	Anemia	Not overweight-obese
118	15 - 19	3	3	255	105	no	no	no	no	no	yes	0.68	0.72	0.58	0.14	0.34	0.58	5.5	Normal	Not overweight-obese
119	15 - 19	6	4	144	230	no	no	no	no	no	no	0.45	0.44	0.3	0.07	0.17	0.36	4.5	Anemia	Not overweight-obese
120	12 - 14	3	3	360	270	no	no	no	no	no	yes	0.57	0.67	0.44	0.07	0.29	0.51	5	Normal	Not overweight-obese
121	12 - 14	2	4	405	240	no	no	no	no	yes	no	0.77	0.56	0.23	0	0.19	0.5	3.5	Anemia	Not overweight-obese
122	15 - 19	3	2	180	660	no	no	no	yes	yes	no	0.36	0.61	0.42	0.13	0.21	0.39	4.5	Normal	Overweight-obese
123	15 - 19	3	5	420	188	no	no	no	no	no	no	0.61	0.56	0.36	0.06	0.24	0.47	6	Anemia	Not overweight-obese
124	15 - 19	4	5	310	195	no	no	yes	no	no	no	0.45	0.67	0.46	0.12	0.26	0.46	2.5	Anemia	Not overweight-obese
125	12 - 14	4	5	150	150	no	no	no	no	yes	no	0.34	0.56	0.23	0	0.19	0.36	3.5	Anemia	Not overweight-obese
126	12 - 14	5	5	202	188	no	no	no	no	no	no	0.6	0.5	0.27	0.1	0.13	0.41	3.5	Anemia	Not overweight-obese
127	15 - 19	3	3	360	330	no	no	no	yes	no	no	0.65	0.56	0.23	0.03	0.16	0.45	3.5	Normal	Not overweight-obese
128	15 - 19	3	2	255	570	no	no	no	no	yes	yes	0.66	0.56	0.4	0.11	0.21	0.47	4	Anemia	Overweight-obese
129	12 - 14	3	5	330	172	no	no	no	no	no	no	0.61	0.56	0.38	0.07	0.24	0.47	3.5	Anemia	Not overweight-obese
130	15 - 19	2	2	540	120	no	no	yes	yes	no	yes	0.36	0.5	0.26	0.05	0.15	0.34	4.5	Anemia	Overweight-obese
131	12 - 14	3	3	300	300	no	no	no	no	no	no	0.48	0.72	0.43	0.1	0.25	0.48	4	Normal	Not overweight-obese
132	15 - 19	2	2	120	180	yes	yes	no	no	no	no	0.27	0.33	0.22	0.08	0.1	0.23	3	Normal	Overweight-obese
133	12 - 14	3	5	405	188	no	no	no	no	no	no	0.42	0.56	0.32	0.09	0.18	0.38	7.5	Anemia	Not overweight-obese
134	12 - 14	4	5	290	225	no	no	no	no	no	no	0.52	0.56	0.25	0.05	0.15	0.41	4	Anemia	Not overweight-obese
135	12 - 14	3	5	416	165	no	no	yes	no	no	no	0.71	0.61	0.38	0	0.31	0.54	3	Anemia	Not overweight-obese
136	15 - 19	4	5	210	210	no	no	no	no	no	no	0.37	0.39	0.24	0.01	0.19	0.31	5	Anemia	Not overweight-obese
137	12 - 14	5	3	210	225	no	no	no	no	no	yes	0.43	0.5	0.3	0.04	0.2	0.38	5	Normal	Not overweight-obese
138	12 - 14	3	2	330	360	no	no	no	no	no	yes	0.46	0.78	0.48	0.09	0.3	0.51	4	Normal	Overweight-obese
139	15 - 19	3	3	345	360	no	no	no	no	no	no	0.72	0.83	0.51	0.05	0.37	0.64	3	Normal	Not overweight-obese
140	12 - 14	3	3	285	270	no	no	no	no	yes	no	0.37	0.61	0.36	0.05	0.25	0.41	4.5	Normal	Not overweight-obese
141	15 - 19	4	3	290	315	no	no	no	no	no	no	0.22	0.61	0.39	0.11	0.21	0.35	5.5	Normal	Not overweight-obese
142	15 - 19	6	3	156	270	no	no	no	no	no	no	0.49	0.67	0.29	0.09	0.15	0.43	4	Normal	Not overweight-obese
143	12 - 14	4	3	210	165	no	no	no	no	yes	yes	0.23	0.5	0.33	0.12	0.15	0.3	5.5	Normal	Not overweight-obese
144	15 - 19	4	3	240	360	no	no	no	no	no	no	0.48	0.78	0.45	0.12	0.25	0.5	3	Normal	Not overweight-obese
145	15 - 19	3	3	262	260	no	no	no	no	yes	no	0.5	0.61	0.37	0.05	0.25	0.46	3.5	Normal	Not overweight-obese
146	15 - 19	4	3	250	405	no	no	no	no	no	no	0.24	0.83	0.37	0.09	0.21	0.43	5	Normal	Not overweight-obese
147	15 - 19	4	3	130	180	no	no	no	no	no	yes	0.37	0.44	0.23	0.09	0.1	0.31	3	Normal	Not overweight-obese
148	15 - 19	5	3	202	465	no	no	no	yes	no	no	0.57	0.56	0.36	0	0.29	0.47	5	Normal	Not overweight-obese
149	12 - 14	2	5	300	112	no	yes	yes	no	yes	no	0.54	0.61	0.52	0.15	0.28	0.48	3	Anemia	Not overweight-obese
150	15 - 19	5	3	161	342	no	no	no	yes	no	no	0.68	0.5	0.31	0.08	0.17	0.45	4.5	Normal	Not overweight-obese
151	15 - 19	2	2	240	630	no	no	yes	yes	no	no	0.47	0.67	0.33	0.1	0.17	0.44	5.5	Normal	Overweight-obese
152	12 - 14	3	3	360	195	no	no	no	no	no	yes	0.64	0.56	0.27	0	0.22	0.47	4.5	Normal	Not overweight-obese
153	12 - 14	3	3	285	300	no	no	no	no	no	no	0.62	0.67	0.39	0.13	0.19	0.49	5.5	Normal	Not overweight-obese
154	12 - 14	5	3	195	180	no	no	no	no	no	yes	0.34	0.44	0.25	0.02	0.19	0.33	5	Normal	Not overweight-obese
155	15 - 19	7	5	100	188	no	no	no	no	no	no	0.31	0.5	0.33	0.14	0.13	0.31	6	Anemia	Not overweight-obese
156	12 - 14	3	5	360	150	no	no	no	no	no	no	0.67	0.78	0.58	0.13	0.35	0.6	2.5	Anemia	Not overweight-obese
157	12 - 14	4	5	305	180	no	no	no	no	no	no	0.24	0.61	0.44	0.05	0.31	0.39	4	Anemia	Not overweight-obese
158	15 - 19	3	3	405	300	no	no	yes	yes	no	no	0.36	0.67	0.46	0.16	0.21	0.41	4.5	Normal	Not overweight-obese
159	15 - 19	5	3	180	150	no	no	no	no	no	no	0.51	0.5	0.27	0.03	0.19	0.4	5	Normal	Not overweight-obese
160	12 - 14	4	3	140	255	yes	no	no	no	no	no	0.52	0.5	0.29	0	0.23	0.42	4	Normal	Not overweight-obese
161	15 - 19	5	3	172	435	no	no	no	no	no	no	0.54	0.67	0.35	0.09	0.2	0.47	3	Normal	Not overweight-obese
162	15 - 19	3	5	240	112	no	no	no	no	yes	no	0.47	0.67	0.35	0.01	0.28	0.47	4	Anemia	Not overweight-obese
163	15 - 19	3	5	210	188	no	no	no	no	yes	no	0.24	0.61	0.42	0.05	0.29	0.38	3	Anemia	Not overweight-obese
164	15 - 19	2	2	300	480	no	no	yes	yes	yes	no	0.72	0.67	0.39	0.07	0.25	0.55	4	Normal	Overweight-obese
165	12 - 14	4	3	230	210	no	yes	no	no	no	no	0.63	0.44	0.36	0.09	0.2	0.42	3.5	Normal	Not overweight-obese
166	15 - 19	4	5	260	188	no	no	no	no	no	no	0.08	0.44	0.31	0.05	0.21	0.24	4	Anemia	Not overweight-obese
167	12 - 14	5	3	195	390	no	no	no	yes	no	no	0.51	0.67	0.4	0.05	0.27	0.48	3	Normal	Not overweight-obese
168	15 - 19	4	3	290	400	no	no	no	no	no	no	0.39	0.72	0.42	0.12	0.22	0.44	4.5	Normal	Not overweight-obese
169	15 - 19	3	2	165	180	no	yes	no	no	yes	yes	0.76	0.5	0.31	0.05	0.21	0.49	5	Anemia	Overweight-obese
170	12 - 14	4	3	260	300	no	no	no	yes	no	no	0.78	0.61	0.47	0.14	0.24	0.55	6.5	Normal	Not overweight-obese
171	12 - 14	4	3	210	360	no	no	no	no	no	no	-0.05	0.44	0.32	0.2	0.07	0.15	4.5	Normal	Not overweight-obese
172	12 - 14	4	3	260	240	no	no	no	no	no	yes	0.6	0.72	0.47	0.06	0.32	0.55	2.5	Normal	Not overweight-obese
173	15 - 19	5	3	218	210	no	yes	no	no	no	no	0.61	0.61	0.42	0.04	0.3	0.51	2	Normal	Not overweight-obese
174	15 - 19	3	3	255	315	no	no	no	no	no	no	0.54	0.67	0.47	0.09	0.29	0.5	2.5	Normal	Not overweight-obese
175	15 - 19	3	3	195	285	no	no	no	no	yes	no	0.34	0.72	0.43	0.09	0.26	0.44	4	Normal	Not overweight-obese
176	15 - 19	5	5	206	202	no	no	no	no	no	no	0.36	0.72	0.44	0.15	0.21	0.43	3	Anemia	Not overweight-obese
177	12 - 14	5	5	172	172	no	no	no	no	no	no	-0.3	0.72	0.26	0.14	0.08	0.17	3	Anemia	Not overweight-obese
178	15 - 19	6	5	162	165	no	no	no	no	no	no	0.61	0.56	0.41	0.14	0.19	0.45	4	Anemia	Not overweight-obese
179	12 - 14	2	3	180	285	yes	no	no	no	yes	yes	0.68	0.39	0.32	0.03	0.23	0.43	3	Normal	Not overweight-obese
180	15 - 19	3	3	300	225	no	no	no	no	no	yes	0.55	0.61	0.29	0.01	0.23	0.46	3	Normal	Not overweight-obese
181	12 - 14	4	3	260	285	no	no	no	no	no	no	0.61	0.56	0.37	0.05	0.26	0.47	2	Normal	Not overweight-obese
182	12 - 14	2	3	240	180	yes	yes	no	no	no	no	0.47	0.72	0.5	0.09	0.32	0.5	4	Normal	Not overweight-obese
183	12 - 14	3	5	60	195	yes	no	no	no	no	no	0.39	0.61	0.38	0.05	0.25	0.42	2	Anemia	Not overweight-obese
184	12 - 14	4	5	290	210	no	no	no	no	no	no	0.75	0.78	0.52	0.09	0.34	0.62	3.5	Anemia	Not overweight-obese
185	12 - 14	3	2	390	210	no	no	yes	yes	no	yes	0.47	0.39	0.31	0.02	0.24	0.36	3	Normal	Overweight-obese
186	12 - 14	3	3	360	315	no	no	no	no	no	no	0.25	0.72	0.52	0.09	0.34	0.44	3.5	Normal	Not overweight-obese
187	12 - 14	3	3	300	210	no	no	no	no	no	yes	0.55	0.33	0.22	0.01	0.16	0.35	3.5	Normal	Not overweight-obese
188	15 - 19	4	3	120	270	yes	no	no	no	no	no	0.63	0.5	0.32	0.05	0.21	0.45	4.5	Normal	Not overweight-obese
189	12 - 14	4	3	230	180	no	no	no	no	no	yes	0.33	0.72	0.42	0.1	0.24	0.43	4	Normal	Not overweight-obese
190	12 - 14	4	3	260	120	no	yes	no	no	no	no	-0.04	0.56	0.3	0.09	0.16	0.23	5	Normal	Not overweight-obese
191	15 - 19	3	3	165	420	no	no	no	no	yes	no	0.6	0.72	0.49	0.11	0.29	0.54	5	Normal	Not overweight-obese
192	15 - 19	5	5	195	172	no	no	no	no	no	no	0.24	0.5	0.34	0.04	0.24	0.33	4	Anemia	Not overweight-obese
193	15 - 19	3	2	374	480	no	no	no	no	no	yes	0.62	0.56	0.43	0.1	0.25	0.48	4	Normal	Overweight-obese
194	12 - 14	3	2	232	420	no	no	no	yes	no	no	0.44	0.44	0.28	0.1	0.14	0.34	5	Normal	Overweight-obese
195	12 - 14	5	5	128	218	no	no	no	no	no	no	0.54	0.61	0.4	0.04	0.29	0.48	5.5	Anemia	Not overweight-obese
196	12 - 14	5	5	210	210	no	no	no	no	no	no	0.7	0.36	0.46	0.05	0.33	0.46	5	Anemia	Not overweight-obese
197	15 - 19	4	5	290	165	no	no	no	no	no	no	0.75	0.56	0.37	0	0.31	0.54	5.5	Anemia	Not overweight-obese
198	12 - 14	4	2	170	360	no	no	no	no	no	yes	0.83	0.56	0.32	0.04	0.22	0.53	3.5	Normal	Overweight-obese
199	12 - 14	4	3	210	240	no	no	no	no	no	no	0.57	0.61	0.36	0.09	0.2	0.46	5	Normal	Not overweight-obese
200	15 - 19	4	3	200	240	no	no	no	no	no	yes	0.35	0.56	0.31	0.06	0.2	0.37	4.5	Normal	Not overweight-obese
201	15 - 19	2	3	360	150	no	no	no	no	yes	yes	0.11	0.5	0.27	0.05	0.17	0.26	5.5	Normal	Not overweight-obese
202	12 - 14	3	3	240	240	no	no	no	no	yes	yes	0.44	0.5	0.32	0.14	0.13	0.36	2.5	Normal	Not overweight-obese
203	15 - 19	5	5	158	158	no	no	no	no	no	no	0.46	0.61	0.44	0.04	0.32	0.46	5	Anemia	Not overweight-obese
204	12 - 14	5	3	165	285	no	no	no	no	no	no	0.46	0.56	0.41	0.16	0.17	0.39	3.5	Normal	Not overweight-obese
205	15 - 19	2	3	600	315	no	no	no	no	yes	yes	0.66	0.56	0.39	0.09	0.23	0.48	4	Normal	Not overweight-obese
206	12 - 14	4	3	230	345	no	no	no	no	no	no	0.31	0.56	0.4	0.13	0.2	0.36	4	Normal	Not overweight-obese
207	12 - 14	3	3	375	435	no	no	no	no	no	no	0.49	0.72	0.28	0	0.23	0.48	4.5	Normal	Not overweight-obese
208	12 - 14	3	3	240	300	no	no	no	no	no	no	0.62	0.61	0.38	0.01	0.3	0.51	6	Normal	Not overweight-obese
209	15 - 19	1	5	0	195	no	no	yes	no	yes	no	0.4	0.61	0.5	0.14	0.27	0.43	5	Anemia	Not overweight-obese
210	12 - 14	3	5	120	142	no	no	no	no	no	yes	-0.06	0.44	0.26	0.12	0.09	0.16	4.5	Anemia	Not overweight-obese
211	12 - 14	3	2	225	540	no	no	no	no	no	yes	0.36	0.61	0.36	0.06	0.23	0.4	3	Normal	Overweight-obese
212	12 - 14	4	5	240	180	no	no	no	no	no	no	0.43	0.78	0.52	0.2	0.23	0.48	5	Anemia	Not overweight-obese
213	12 - 14	2	3	420	210	no	no	no	no	yes	yes	0.74	0.67	0.44	0	0.36	0.59	4	Normal	Not overweight-obese
214	12 - 14	3	3	240	330	no	no	no	no	no	no	0.68	0.5	0.27	0.01	0.21	0.46	4.5	Normal	Overweight-obese
215	12 - 14	4	3	180	315	no	no	no	no	yes	yes	0.34	0.78	0.61	0.12	0.38	0.5	3.5	Normal	Not overweight-obese
216	12 - 14	2	4	240	200	no	no	no	no	yes	no	0.76	0.56	0.44	0.11	0.25	0.52	4.5	Normal	Not overweight-obese
217	15 - 19	4	4	198	220	no	no	no	no	yes	no	0.68	0.44	0.31	0.05	0.21	0.44	7	Normal	Not overweight-obese
218	15 - 19	3	4	240	120	yes	no	no	no	no	yes	0.35	0.56	0.28	0.08	0.14	0.35	4	Normal	Not overweight-obese
219	12 - 14	4	4	200	220	no	no	no	no	yes	no	0.82	0.67	0.29	0	0.24	0.57	6	Normal	Not overweight-obese
220	15 - 19	5	4	195	230	no	no	no	no	no	no	0.31	0.61	0.42	0.1	0.25	0.39	4.5	Normal	Not overweight-obese
221	12 - 14	5	5	165	202	no	no	no	no	no	no	0.61	0.61	0.4	0.11	0.22	0.48	4	Anemia	Not overweight-obese
222	15 - 19	5	4	218	160	no	no	no	no	no	yes	0.64	0.67	0.45	0.15	0.21	0.51	4.5	Normal	Not overweight-obese
223	15 - 19	4	4	280	260	no	no	no	no	no	no	0.65	0.67	0.4	0.03	0.29	0.54	4	Normal	Not overweight-obese
224	15 - 19	5	5	150	150	no	no	no	no	no	no	0.59	0.5	0.3	0.04	0.21	0.43	3.5	Anemia	Not overweight-obese
225	12 - 14	3	4	210	180	no	no	no	no	yes	no	0.66	0.44	0.32	0.09	0.17	0.43	4.5	Normal	Not overweight-obese
226	12 - 14	2	2	330	240	no	no	no	no	yes	yes	0.68	0.33	0.26	0.07	0.15	0.39	4.5	Normal	Overweight-obese
227	12 - 14	3	2	225	495	no	no	no	no	no	yes	0.23	0.61	0.44	0.12	0.24	0.36	4	Normal	Overweight-obese
228	12 - 14	5	5	188	188	no	no	no	no	no	no	0.56	0.67	0.55	0.06	0.39	0.54	4	Anemia	Not overweight-obese
229	12 - 14	4	2	270	390	no	no	no	no	no	no	0.57	0.56	0.4	0.11	0.22	0.45	4	Normal	Overweight-obese
230	15 - 19	3	5	405	210	no	no	no	no	no	no	0.28	0.5	0.25	0.14	0.06	0.28	5.5	Anemia	Not overweight-obese
231	12 - 14	4	4	240	200	no	no	no	no	no	no	0.71	0.78	0.49	0.12	0.28	0.59	3	Normal	Not overweight-obese
232	12 - 14	3	2	225	360	no	no	no	no	yes	yes	0.5	0.67	0.45	0.15	0.23	0.46	4	Anemia	Overweight-obese
233	15 - 19	5	2	131	780	no	no	no	yes	no	no	0.75	0.83	0.5	0.15	0.26	0.61	3	Normal	Overweight-obese
235	15 - 19	2	4	600	230	no	no	yes	no	no	no	0.33	0.5	0.38	0.1	0.21	0.35	3	Normal	Not overweight-obese
236	15 - 19	1	5	0	180	no	no	yes	no	yes	no	0.61	0.56	0.42	0.11	0.23	0.47	2.5	Anemia	Not overweight-obese
237	12 - 14	4	2	200	120	no	yes	no	no	no	yes	0.41	0.72	0.49	0.16	0.24	0.46	5	Normal	Overweight-obese
238	15 - 19	4	5	270	210	no	no	no	no	no	no	0.67	0.44	0.31	0.03	0.23	0.45	4	Anemia	Not overweight-obese
239	12 - 14	2	4	165	250	no	no	no	no	yes	no	0.5	0.83	0.53	0.16	0.28	0.53	4	Normal	Not overweight-obese
241	15 - 19	5	2	192	300	no	yes	no	no	no	no	0.28	0.61	0.34	0.15	0.13	0.34	2.5	Anemia	Overweight-obese
242	15 - 19	6	5	144	150	no	no	no	no	no	no	0.56	0.72	0.37	0.05	0.25	0.51	4.5	Anemia	Not overweight-obese
243	15 - 19	5	4	240	180	no	no	no	no	no	yes	0.34	0.56	0.36	0.09	0.2	0.37	5	Normal	Not overweight-obese
244	12 - 14	3	5	240	180	no	no	no	no	no	no	0.5	0.61	0.32	0.02	0.25	0.45	3	Anemia	Not overweight-obese
245	15 - 19	3	5	420	202	no	no	no	no	no	no	0.35	0.72	0.4	0.11	0.22	0.43	3	Anemia	Not overweight-obese
246	15 - 19	6	5	156	188	no	no	no	no	no	no	0.63	0.67	0.44	0.06	0.3	0.53	6	Anemia	Not overweight-obese
247	15 - 19	3	4	210	220	no	no	no	no	no	no	0.71	0.56	0.49	0.06	0.34	0.54	4.5	Normal	Not overweight-obese
248	12 - 14	3	5	345	188	no	no	no	no	no	no	0.64	0.56	0.46	0.03	0.35	0.52	4	Anemia	Not overweight-obese
249	12 - 14	3	5	285	158	no	no	no	no	yes	no	0.72	0.61	0.53	0.21	0.23	0.52	4	Anemia	Not overweight-obese
250	12 - 14	3	4	210	260	no	no	no	no	yes	no	0.53	0.61	0.35	0.15	0.14	0.43	3.5	Normal	Not overweight-obese
251	15 - 19	4	5	210	165	no	no	no	no	yes	yes	0.27	0.61	0.46	0.19	0.19	0.36	4.5	Anemia	Not overweight-obese
252	12 - 14	5	5	158	195	no	no	no	no	no	no	0.72	0.67	0.41	0	0.33	0.57	4	Anemia	Not overweight-obese
253	12 - 14	3	4	180	260	no	no	no	no	yes	no	0.21	0.56	0.39	0.05	0.27	0.34	4	Normal	Not overweight-obese
254	12 - 14	4	4	180	260	no	no	no	yes	no	no	0.23	0.39	0.19	0.04	0.11	0.24	2.5	Normal	Not overweight-obese
255	12 - 14	6	4	156	210	no	no	no	no	no	no	0.54	0.67	0.42	0.09	0.26	0.49	4	Normal	Not overweight-obese
256	12 - 14	4	4	187	200	no	no	no	no	yes	no	0.56	0.56	0.35	0.1	0.19	0.43	4	Normal	Not overweight-obese
257	15 - 19	4	6	160	156	no	no	no	no	no	no	0.64	0.67	0.46	0.01	0.36	0.56	2.5	Anemia	Not overweight-obese
258	12 - 14	6	6	102	96	no	no	no	no	no	yes	0.59	0.44	0.35	0.08	0.21	0.41	4	Anemia	Not overweight-obese
259	15 - 19	3	2	300	360	no	no	no	no	no	yes	0.33	0.72	0.54	0.32	0.12	0.39	3	Anemia	Overweight-obese
260	12 - 14	4	4	220	220	no	no	no	no	yes	no	0.33	0.44	0.27	0.05	0.18	0.32	5	Normal	Not overweight-obese
261	12 - 14	6	6	150	144	no	no	no	no	no	no	0.54	0.61	0.42	0.09	0.26	0.47	3.5	Anemia	Not overweight-obese
262	12 - 14	3	4	270	200	no	no	no	no	no	no	0.74	0.5	0.41	0.15	0.19	0.48	4	Normal	Not overweight-obese
263	15 - 19	4	4	160	230	no	no	no	no	no	no	0.44	0.67	0.46	0.13	0.25	0.45	4	Normal	Not overweight-obese
264	15 - 19	5	4	188	192	no	no	no	no	no	no	0.72	0.67	0.26	0.03	0.19	0.53	4.5	Normal	Not overweight-obese
265	12 - 14	4	4	211	173	no	no	no	no	no	no	0.47	0.67	0.44	0.11	0.25	0.46	5	Normal	Not overweight-obese
266	15 - 19	5	4	178	220	no	no	no	no	no	no	0.53	0.72	0.28	0.03	0.2	0.48	4	Normal	Not overweight-obese
267	15 - 19	4	4	200	340	no	no	no	yes	no	no	0.55	0.67	0.41	0.2	0.14	0.45	4.5	Normal	Not overweight-obese
268	12 - 14	4	4	140	240	no	no	no	no	no	no	0.51	0.44	0.29	0	0.24	0.4	3.5	Normal	Not overweight-obese
269	15 - 19	5	4	180	190	no	no	no	no	no	no	0.58	0.5	0.37	0.03	0.27	0.45	4.5	Normal	Not overweight-obese
270	12 - 14	4	4	230	240	no	no	yes	no	no	no	0.77	0.56	0.42	0.03	0.32	0.55	3.5	Normal	Not overweight-obese
271	15 - 19	4	6	270	132	no	no	no	no	no	no	0.52	0.72	0.4	0.05	0.28	0.51	3.5	Anemia	Not overweight-obese
272	15 - 19	3	2	195	480	no	no	no	no	yes	yes	0.64	0.67	0.33	0.01	0.26	0.52	3	Anemia	Overweight-obese
273	15 - 19	5	6	202	174	no	no	no	no	no	no	0.07	0.67	0.4	0.18	0.15	0.29	5	Anemia	Not overweight-obese
274	15 - 19	5	6	188	90	no	no	no	no	no	yes	0.39	0.61	0.44	0.1	0.26	0.42	4	Anemia	Not overweight-obese
275	12 - 14	4	6	290	160	no	no	no	no	no	no	0.34	0.61	0.43	0.08	0.27	0.41	2.5	Anemia	Not overweight-obese
276	15 - 19	6	6	156	144	no	no	no	no	no	no	0.27	0.56	0.25	0.04	0.17	0.33	4	Anemia	Not overweight-obese
277	15 - 19	2	4	540	220	no	no	no	no	yes	no	0.48	0.5	0.36	0.16	0.13	0.37	4	Normal	Not overweight-obese
278	12 - 14	4	4	290	480	no	no	no	no	no	yes	0.58	0.61	0.46	0.02	0.35	0.51	2	Normal	Not overweight-obese
279	15 - 19	3	4	382	260	no	no	yes	no	no	no	0.24	0.39	0.31	0.05	0.2	0.28	3	Normal	Not overweight-obese
280	12 - 14	3	2	390	240	no	yes	yes	no	no	no	0.62	0.5	0.35	0.06	0.23	0.45	3	Normal	Overweight-obese
281	15 - 19	3	4	200	160	no	no	no	no	no	yes	0.65	0.67	0.41	0.04	0.29	0.54	5.5	Normal	Not overweight-obese
282	15 - 19	3	4	300	240	no	no	no	no	no	no	0.62	0.44	0.25	0.05	0.16	0.41	3	Normal	Not overweight-obese
283	12 - 14	5	6	202	144	no	no	no	no	no	no	0.26	0.61	0.46	0.11	0.27	0.38	5.5	Anemia	Not overweight-obese
284	15 - 19	3	4	375	290	no	no	no	no	no	no	0.55	0.72	0.47	0.07	0.31	0.53	4	Normal	Not overweight-obese
285	12 - 14	4	2	250	360	no	no	no	no	no	yes	0.7	0.67	0.41	0.09	0.25	0.54	4	Anemia	Overweight-obese
286	15 - 19	4	2	240	300	no	yes	no	no	no	no	0.4	0.5	0.19	0.05	0.11	0.34	3.5	Anemia	Overweight-obese
287	12 - 14	3	6	255	162	no	no	no	no	yes	no	0.85	0.72	0.39	0.04	0.28	0.62	4.5	Anemia	Not overweight-obese
289	15 - 19	3	4	300	280	no	no	no	no	no	no	0.44	0.72	0.55	0.17	0.27	0.48	5.5	Normal	Not overweight-obese
290	12 - 14	3	6	240	168	no	no	no	no	no	no	0.38	0.72	0.42	0.17	0.18	0.43	2.5	Anemia	Not overweight-obese
291	12 - 14	3	2	300	720	no	no	no	yes	no	no	0.76	0.39	0.37	0.03	0.27	0.47	4	Normal	Overweight-obese
292	12 - 14	5	6	158	134	no	no	no	no	no	yes	0.47	0.67	0.48	0.18	0.21	0.45	7	Anemia	Not overweight-obese
293	12 - 14	3	2	210	360	no	yes	no	no	no	no	0.11	0.61	0.36	0.07	0.22	0.32	6	Anemia	Overweight-obese
294	12 - 14	3	2	300	360	no	no	no	no	no	yes	0.97	0.44	0.3	0.06	0.18	0.53	4.5	Normal	Overweight-obese
295	12 - 14	3	4	300	200	no	no	no	no	no	no	0.69	0.72	0.49	0.18	0.22	0.55	3.5	Normal	Not overweight-obese
296	12 - 14	3	6	300	158	no	no	no	no	no	no	0.43	0.61	0.43	0.22	0.14	0.39	5.5	Anemia	Not overweight-obese
297	15 - 19	5	6	196	120	no	no	no	no	no	no	0.41	0.83	0.55	0.11	0.34	0.53	3	Anemia	Not overweight-obese
298	15 - 19	5	6	195	147	no	no	no	no	no	no	0.49	0.67	0.43	0.11	0.24	0.47	4.5	Anemia	Not overweight-obese
299	15 - 19	5	6	202	192	no	no	no	no	no	no	0.37	0.56	0.39	0.15	0.16	0.36	5	Anemia	Not overweight-obese
300	15 - 19	3	4	330	270	no	no	no	no	no	no	0.33	0.61	0.38	0.08	0.23	0.39	4	Normal	Not overweight-obese
301	15 - 19	3	3	60	120	no	yes	no	no	yes	no	0.56	0.44	0.25	0	0.21	0.41	3	Anemia	Overweight-obese
302	12 - 14	4	4	270	265	no	no	no	no	no	no	0.38	0.89	0.51	0.13	0.29	0.52	5.5	Normal	Not overweight-obese
303	12 - 14	5	4	112	260	no	no	no	no	no	no	0.31	0.56	0.38	0.05	0.26	0.38	6.5	Normal	Not overweight-obese
304	12 - 14	4	6	195	76	no	no	no	no	no	yes	0.33	0.44	0.27	0.07	0.15	0.31	3	Anemia	Not overweight-obese
305	12 - 14	2	3	390	300	no	no	no	no	yes	no	0.56	0.67	0.42	0.07	0.27	0.5	4.5	Anemia	Overweight-obese
306	12 - 14	4	6	230	144	no	no	no	no	no	no	0.68	0.56	0.39	0.06	0.26	0.5	3	Anemia	Not overweight-obese
307	15 - 19	3	4	300	220	no	no	no	no	no	no	0.51	0.56	0.38	0.09	0.22	0.43	5.5	Normal	Not overweight-obese
308	12 - 14	2	2	900	465	no	no	yes	no	no	yes	0.73	0.72	0.43	0.12	0.23	0.56	4.5	Normal	Overweight-obese
309	12 - 14	4	2	228	240	no	yes	no	no	no	no	-0.03	0.72	0.37	0.14	0.17	0.29	3.5	Normal	Overweight-obese
310	12 - 14	3	2	255	420	no	no	no	no	yes	yes	0.39	0.5	0.28	0.04	0.18	0.36	3.5	Normal	Overweight-obese
311	12 - 14	4	6	240	156	no	no	no	no	no	no	0.57	0.61	0.44	0	0.36	0.51	2	Anemia	Not overweight-obese
312	15 - 19	4	2	257	405	no	no	no	no	no	yes	0.56	0.5	0.42	0.13	0.21	0.42	5.5	Normal	Overweight-obese
313	12 - 14	3	4	375	220	no	no	no	no	no	no	0.46	0.67	0.35	0.07	0.21	0.45	5	Normal	Not overweight-obese
314	12 - 14	3	4	360	270	no	no	no	no	no	no	0.63	0.67	0.55	0.05	0.4	0.57	3	Normal	Not overweight-obese
315	15 - 19	3	6	210	144	no	no	no	no	yes	no	0.4	0.39	0.25	0.01	0.2	0.33	4	Anemia	Not overweight-obese
316	15 - 19	5	6	218	150	no	no	no	no	no	no	0.64	0.61	0.28	0.03	0.2	0.48	2.5	Anemia	Not overweight-obese
317	12 - 14	4	6	170	142	no	no	no	no	no	no	0.48	0.5	0.39	0.1	0.22	0.4	3.5	Anemia	Not overweight-obese
318	12 - 14	1	3	0	360	yes	no	no	no	yes	no	0.69	0.5	0.31	0	0.25	0.48	4	Anemia	Overweight-obese
319	15 - 19	4	7	275	138	no	no	no	no	no	no	0.55	0.61	0.35	0.05	0.24	0.47	6	Anemia	Not overweight-obese
320	15 - 19	6	7	153	135	no	no	no	no	no	no	0.47	0.67	0.35	0.1	0.19	0.44	4.5	Anemia	Not overweight-obese
321	15 - 19	4	4	180	320	no	no	no	no	no	no	0.33	0.39	0.26	0.03	0.18	0.3	4	Normal	Not overweight-obese
322	15 - 19	3	4	270	240	no	no	no	no	yes	no	0.56	0.78	0.41	0.1	0.23	0.52	4.5	Normal	Not overweight-obese
323	12 - 14	3	4	165	130	no	no	no	no	yes	yes	0.78	0.72	0.43	0.04	0.31	0.6	1.5	Normal	Not overweight-obese
325	15 - 19	5	7	100	120	no	no	no	no	yes	no	0.53	0.5	0.32	0.06	0.2	0.41	3.5	Anemia	Not overweight-obese
326	15 - 19	5	4	188	260	no	no	no	no	no	no	0.57	0.5	0.4	0.18	0.15	0.41	2.5	Normal	Not overweight-obese
327	15 - 19	3	4	330	170	no	no	no	no	no	no	0.35	0.61	0.33	0.08	0.18	0.38	3	Normal	Not overweight-obese
328	15 - 19	5	2	225	300	no	no	no	no	no	yes	0.54	0.5	0.29	0	0.24	0.43	4.5	Normal	Overweight-obese
329	15 - 19	5	7	172	135	no	no	no	no	no	no	0.67	0.78	0.51	0.1	0.32	0.59	5	Anemia	Not overweight-obese
330	12 - 14	6	8	156	103	no	no	no	no	no	no	0.49	0.56	0.35	0.03	0.26	0.44	5.5	Anemia	Not overweight-obese
331	15 - 19	3	4	360	240	no	no	yes	no	no	no	0.77	0.39	0.2	0	0.16	0.44	3	Normal	Not overweight-obese
333	15 - 19	4	4	210	200	no	no	no	no	no	no	0.54	0.67	0.48	0.12	0.27	0.49	4.5	Normal	Not overweight-obese
334	15 - 19	2	4	210	270	no	no	no	no	yes	no	0.84	0.39	0.32	0.09	0.17	0.47	3	Normal	Not overweight-obese
335	12 - 14	2	2	120	540	no	no	no	yes	yes	no	0.44	0.56	0.3	0.09	0.15	0.38	3.5	Normal	Overweight-obese
336	12 - 14	5	4	206	210	no	no	no	no	no	no	0.67	0.61	0.31	0.03	0.23	0.5	4	Normal	Not overweight-obese
337	15 - 19	4	4	150	200	no	no	no	no	no	no	0.36	0.44	0.33	0.11	0.15	0.32	5	Normal	Not overweight-obese
338	15 - 19	3	2	300	240	no	no	no	no	no	yes	0.73	0.61	0.45	0.09	0.28	0.54	3.5	Normal	Overweight-obese
339	15 - 19	2	2	420	540	no	no	no	yes	yes	no	0.63	0.72	0.5	0.09	0.32	0.56	5.5	Normal	Overweight-obese
340	15 - 19	3	2	225	600	no	no	no	no	yes	yes	0.52	0.67	0.45	0.07	0.3	0.49	3	Normal	Overweight-obese
